# Supplementary material for: Food Insecurity Predictors Differ for White, Multicultural, and International College Students in the United States
Source: Nutrients. 2025 Jan 10;17(2):237. doi: 10.3390/nu17020237 (PMC11767435; doi:10.3390/nu17020237)
Supplement: Supplementary file 1 [file nutrients-17-00237-s001.zip]

Archive with 1 entries (1 files):
- nutrients-3397186-supplementary.pdf
